# Supplementary material for: Functional genomics atlas of synovial fibroblasts defining rheumatoid arthritis heritability
Source: Genome Biol. 2021 Aug 25;22:247. doi: 10.1186/s13059-021-02460-6 (PMC8385949; doi:10.1186/s13059-021-02460-6)
Supplement: Supplementary file 1 — Additional file 1:. Table S1. Clinical data on patient’s samples. [file 13059_2021_2460_MOESM1_ESM.xlsx]

## Sheet: Supplementary Table 1
Supplementary Table 1. Clinical data on patient’s samples.
CMC = carpo metacarpal joint; CRP = C-reactive protein; VAS = visual analoque scale; DAS28 = disease activity score 28
					Rheumatoid factor	CRP
No.	Sex	Age	Diagnosis	Joint		(mg/l)	VAS	DAS 28	Medication
335	m	64	OA	knee		0.2
341	f	72	RA	shoulder	seropositive	1.6	4	1.34	Methotrexate
343	m	68	OA	CMC		-
368	f	64	RA	knee	seropositive	1.7	5	1.9	Adalimumab, Methotrexate
384	f	67	OA	shoulder		1.2	9
316	f	51	RA	finger		-	1		Leflunomide
356	f	61	OA	knee		21.2	5
196	f	54	RA	knee	seropositive	46.7	1		Leflunomide, Adalimumab, NSAR, Steroids
280	f	70	RA	knee	seropositive	17.4	5.6	2	Salazopyrin, Leflunomide, Steroids, NSAR
303	f	71	OA	knee		6.4	0
350	f	88	OA	shoulder		2.5
385	f	78	OA	shoulder		2.2	9
352	f	68	RA	shoulder	seropositive	8	5	1.75	Rituximab, Steroids
377	f	78	RA	shoulder	seropositive	16.3	10	3.89	Abatacept
345	f	54	OA	CMC		<8
400	f	60	OA	CMC		<5
318	f	68	RA	finger		-	0		Methotrexate, NSAR
379	f	77	RA	finger	seropositive	26	0		Methotrexate, Steroids
292	f	44	RA	finger	seropositive		1.9		Methotrexate
336	m	73	RA	knee	seronegative	2.2		1.38	.
407	f	70	RA	shoulder	seropositive	2	8	2.89	Methotrexate
435	f	66	RA	shoulder	seropositive	4			Rituximab
346	m	61	RA	knee	seropositive	3.4	9	2.19	Methotrexate, Infliximab, Steroids
415	f	55	RA	finger	seropositive	24.4			Steroids, Tociluzimab
412	m	77	RA	wrist		21	8		Steroids
420	f	69	RA	shoulder	seropositive	36.4			Etanercept, Steroids
424	f	77	RA	finger	seropositive	17			Methotrexate
427	m	60	RA	knee		6.4			Infliximab
429	m	75	RA	shoulder		12.8
230	f	65	RA	wrist	seronegative				Methotrexate, Steroids
387	m	75	RA	wrist	seronegative	6.2	6	1.87	Tocilizumab
285	m	70	RA	wrist	seropositive				Abatacept
331	m	61	RA	shoulder	seropositive	0.7	6	1.25	Methotrexate, Etancercept
430	f	69	RA	shoulder	seropositive	3.8
466	f	76	RA	shoulder	seropositive	7.8		2
217	f	73	RA	knee		10.2
438	f	53	RA	shoulder	seropositive	60.8			Tofacitinib, NSAR
276	f	67	RA	knee					Steroids
460	f	46	RA	finger					Abatacept
