# Supplementary material for: Functional genomics atlas of synovial fibroblasts defining rheumatoid arthritis heritability
Source: Genome Biol. 2021 Aug 25;22:247. doi: 10.1186/s13059-021-02460-6 (PMC8385949; doi:10.1186/s13059-021-02460-6)
Supplement: Supplementary file 2 — Additional file 2:. Table S2. Information on methods applied to patient’s samples. [file 13059_2021_2460_MOESM2_ESM.xlsx]

## Sheet: Supplementary Table 2
Supplementary Table 2. Information on methods applied to patient’s samples.
*H3K4me3; H3K27me3, H3K27ac, H3K4me1, H3K36me3, H3K9me3
+/-TNF
ChIP = Chromatin Immunoprecipitation; ATAC = Assay for Transposase-Accessible Chromatin; CHiC = Capture HiC; CAGE = Cap Analysis Gene Expression
No.	Diagnosis	RNA seq	ChIP seq*	ATAC seq	CHiC/HiC	CAGE
335	OA	x	x
368	RA	x	x
384	OA	x	x
341	RA	x	x
343	OA	x	x
316	RA	x	x
88	healthy		x
81	healthy	x
82	healthy	x
83	healthy	x
356	OA	x
303	OA	x
196	RA	x
280	RA	x
350	OA	x
385	OA	x
352	RA	x
377	RA	x
400	OA	x
345	OA	x
318	RA	x
379	RA	x
292	RA	x
336	RA	x
407	RA	x
435	RA	x
230	RA	x
387	RA	x
285	RA	x
331	RA	x
430	RA	x
466	RA	x
438	RA	x
217	RA	x
346	RA	x		x
415	RA	x		x	x	x
427	RA	x		x	x	x
424	RA				x	x
420	RA			x	x	x
429	RA			x	x	x
412	RA			x
276	RA					x
460	RA					x
