# Supplementary material for: Functional genomics atlas of synovial fibroblasts defining rheumatoid arthritis heritability
Source: Genome Biol. 2021 Aug 25;22:247. doi: 10.1186/s13059-021-02460-6 (PMC8385949; doi:10.1186/s13059-021-02460-6)
Supplement: Supplementary file 6 — Additional file 6:. Table S3. Definition of RA loci and number of distinct association signals attaining locus-wide significance (p < 10-6) in European ancestry GWAS meta-analysis. [file 13059_2021_2460_MOESM6_ESM.xlsx]

## Sheet: Supplementary Table 3
Supplementary Table 3. Definition of RA loci and number of distinct association signals attaining locus-wide significance (p<10-6) in European ancestry GWAS meta-analysis.
Locus	Gene(s)	Chr	Locus start (bp, b37)	Locus end (bp, b37)	Number of distinct signals
LOCUS001	TNFRSF14-MMEL1	1	2,023,811	3,023,811	1
LOCUS002	TNFRSF9	1	7,461,206	8,461,206	0
LOCUS003	PADI4	1	17,172,730	18,172,730	1
LOCUS004	MTF1-INPP5B-LOC339442	1	37,778,579	39,133,879	1
LOCUS005	PTPN22	1	113,877,568	114,877,568	3
LOCUS006	CD2	1	116,877,568	117,877,568	1
LOCUS007	IL6R	1	153,926,970	154,926,970	0
LOCUS008	FCRL3	1	157,174,997	158,174,997	0
LOCUS009	LY9-CD244-FCGR2A-FCGR2B	1	160,331,048	162,144,258	1
LOCUS010	LOC100506023	1	172,849,725	173,849,725	1
LOCUS011	PTPRC	1	198,140,488	199,140,488	0
LOCUS012	LBH	2	29,949,594	30,949,594	1
LOCUS013	REL	2	60,624,850	61,624,850	1
LOCUS014	B3GNT2	2	61,961,120	62,961,120	0
LOCUS015	SPRED2	2	65,098,300	66,098,300	1
LOCUS016	AFF3	2	100,325,367	101,325,367	1
LOCUS017	ACOXL	2	111,107,832	112,107,832	0
LOCUS018	STAT4	2	191,443,742	192,443,742	1
LOCUS019	CFLAR-CASP8	2	201,654,397	202,654,397	1
LOCUS020	CD28-CTLA4	2	204,110,396	205,238,919	2
LOCUS021	PLCL2	3	16,547,032	17,547,032	1
LOCUS022	EOMES	3	27,264,623	28,264,623	1
LOCUS023	DNASE1L3-ABHD6-PXK	3	57,802,935	58,802,935	1
LOCUS024	IL20RB	3	135,902,060	136,902,060	1
LOCUS025	CLNK	4	10,227,357	11,227,357	1
LOCUS026	C4orf52	4	25,620,001	26,620,001	1
LOCUS027	TEC	4	47,720,839	48,720,839	0
LOCUS028	ANXA3	4	79,002,972	80,002,972	0
LOCUS029	IL2-IL21	4	122,899,491	123,899,491	0
LOCUS030	ANKRD55	5	54,944,683	55,944,683	1
LOCUS031	C5orf30	5	102,108,924	103,108,924	1
LOCUS032	IL3-CSF2	5	130,930,118	131,930,118	0
LOCUS033	IRF4	6	0	926,155	1
LOCUS034	CD83	6	13,603,212	14,603,212	0
LOCUS035	HLA-DRB1	6	31,928,772	32,928,772	19
LOCUS036	ETV7	6	35,855,654	36,855,654	1
LOCUS037	NKKBIE	6	43,733,921	44,733,921	1
LOCUS038	ATG5	6	106,167,535	107,167,535	0
LOCUS039	TNFAIP3	6	137,505,515	138,727,364	2
LOCUS040	PPIL4	6	149,334,574	150,334,574	0
LOCUS041	TAGAP	6	159,006,600	160,006,600	1
LOCUS042	CCR6	6	167,040,842	168,040,842	1
LOCUS043	JAZF1	7	27,674,986	28,674,986	1
LOCUS044	CDK6	7	91,736,829	92,736,829	1
LOCUS045	IRF5	7	128,080,042	129,080,042	1
LOCUS046	BLK	8	10,841,880	11,841,880	1
LOCUS047	TPD52	8	80,595,395	81,595,395	1
LOCUS048	GRHL2	8	101,963,602	102,963,602	1
LOCUS049	PVT1	8	129,042,100	130,042,100	1
LOCUS050	CCL19-CCL21	9	34,210,338	35,210,338	1
LOCUS051	TRAF1-C5	9	123,136,121	124,136,121	1
LOCUS052	IL2RA-PRKCQ	10	5,598,949	6,890,450	2
LOCUS053	GATA3-10p14	10	7,604,722	9,549,253	2
LOCUS054	ZNF438	10	30,915,106	31,915,106	0
LOCUS055	WDFY4	10	49,597,819	50,597,819	0
LOCUS056	ARID5B-RTKN2	10	63,279,871	64,536,881	1
LOCUS057	SFTPD	10	81,206,973	82,206,973	0
LOCUS058	TRAF6-RAG1-RAG2	11	36,001,787	37,001,787	1
LOCUS059	CD5-FADS1-FADS2-FADS3	11	60,406,450	62,095,564	1
LOCUS060	ARAP1	11	71,911,664	72,911,664	0
LOCUS061	CEP57	11	94,811,422	95,811,422	0
LOCUS062	ATM	11	107,467,350	108,467,350	1
LOCUS063	CXCR5	11	118,229,391	119,229,391	1
LOCUS064	ETS1	11	127,996,952	128,996,952	1
LOCUS065	CDK2	12	55,894,954	56,894,954	1
LOCUS066	CDK4	12	57,608,052	58,608,052	1
LOCUS067	SH2B3-PTPN11	12	111,333,788	112,333,788	1
LOCUS068	COG6	13	39,868,069	40,868,069	1
LOCUS069	PRKCH	14	61,440,675	62,440,675	0
LOCUS070	RAD51B	14	68,260,141	69,260,141	2
LOCUS071	PLD4-AHNAK2	14	104,892,837	105,892,837	0
LOCUS072	RASGRP1	15	38,334,033	39,334,033	1
LOCUS073	LOC145837	15	69,491,417	70,491,417	2
LOCUS074	TXNDC11	16	11,339,326	12,339,326	1
LOCUS075	IRF8	16	85,609,087	86,609,087	1
LOCUS076	C1QBP	17	4,772,580	5,772,580	1
LOCUS077	MED1-IKZF3-CSF3	17	37,240,161	38,531,857	1
LOCUS078	PTPN2	18	12,381,361	13,381,361	1
LOCUS079	CD226	18	67,044,046	68,044,046	0
LOCUS080	TYK2-ILF3	19	9,963,118	11,271,941	1
LOCUS081	CD40	20	44,249,251	45,249,251	1
LOCUS082	IFNGR2	21	34,264,288	35,264,288	1
LOCUS083	RCAN1-RUNX1-LOC100506403	21	35,428,240	37,238,242	2
LOCUS084	UBASH3A	21	43,355,067	44,355,067	1
LOCUS085	ICOSLG-AIRE	21	45,150,009	46,150,009	0
LOCUS086	UBE2L3-YDJC	22	21,479,096	22,479,096	1
LOCUS087	IL2RB	22	37,045,505	38,045,505	0
LOCUS088	SYNGR1	22	39,247,671	40,247,671	1
