# Supplementary material for: Functional genomics atlas of synovial fibroblasts defining rheumatoid arthritis heritability
Source: Genome Biol. 2021 Aug 25;22:247. doi: 10.1186/s13059-021-02460-6 (PMC8385949; doi:10.1186/s13059-021-02460-6)
Supplement: Supplementary file 7 — Additional file 7:. Table S4. Distinct signals of association attaining locus-wide significance (p < 10-6) in European ancestry GWAS meta-analysis and corresponding 99% credible SNP sets. [file 13059_2021_2460_MOESM7_ESM.xlsx]

## Sheet: Supplementary Table 4
Supplementary Table 4. Distinct signals of association attaining locus-wide significance (p<10-6) in European ancestry GWAS meta-analysis and corresponding 99% credible SNP sets.
Locus	Index SNP	Chr	Position (bp, b37)	Alleles		RAF	Ln-OR	SE	p-value	99% credible set
				Risk	Other					SNPs	Interval (bp)	Start (bp, b37)	End (bp, b37)
LOCUS001	rs187786174	1	2,523,811		A	0.706	0.1144	0.018	2.2e-10	82	90,118	2,483,961	2,574,078
LOCUS003	rs2240336	1	17,674,402		T	0.587	0.101	0.0167	1.4e-09	13	36,393	17,638,145	17,674,537
LOCUS004	rs28411352	1	38,278,579	T		0.256	0.1088	0.0186	5.2e-09	36	397,767	38,247,095	38,644,861
LOCUS005	rs4839319	1	113,918,752		G	0.646	0.0977	0.0181	7e-08	157	921,481	113,878,321	114,799,801
LOCUS005	rs2476601	1	114,377,568	A		0.112	0.52	0.025	6.5e-96	2	73,761	114,303,808	114,377,568
LOCUS005	rs1217404	1	114,392,559	T		0.456	0.1343	0.0182	1.7e-13	29	162,546	114,243,899	114,406,444
LOCUS006	rs624988	1	117,263,790	T		0.402	0.0859	0.0157	4.6e-08	10	29,751	117,257,351	117,287,101
LOCUS009	rs4657041	1	161,478,859	T		0.493	0.0849	0.0159	9.8e-08	58	93,462	161,390,516	161,483,977
LOCUS010	rs61828284	1	173,299,743		T	0.922	0.1982	0.0345	8.7e-09	28	54,139	173,299,743	173,353,881
LOCUS012	rs10175798	2	30,449,594	A		0.628	0.0882	0.0167	1.3e-07	9	9,725	30,443,235	30,452,959
LOCUS013	rs34695944	2	61,124,850		T	0.373	0.1179	0.0156	4.4e-14	13	91,668	61,072,664	61,164,331
LOCUS015	rs1858037	2	65,598,300		A	0.66	0.1004	0.0162	5.9e-10	72	82,257	65,557,287	65,639,543
LOCUS016	rs9653442	2	100,825,367		T	0.467	0.1064	0.0153	3.6e-12	18	149,249	100,686,486	100,835,734
LOCUS018	rs13426947	2	191,933,254	A		0.199	0.1332	0.019	2.4e-12	21	72,586	191,900,449	191,973,034
LOCUS019	rs6715284	2	202,154,397	G		0.099	0.129	0.0252	2.9e-07	242	792,865	201,711,893	202,504,757
LOCUS020	rs1980421	2	204,610,004	A		0.24	0.0915	0.018	3.5e-07	101	163,375	204,585,502	204,748,876
LOCUS020	rs3087243	2	204,738,919		A	0.56	0.1273	0.0157	4.7e-16	4	7,110	204,732,714	204,739,823
LOCUS021	rs4452313	3	17,047,032		A	0.291	0.11	0.0174	2.7e-10	63	109,290	16,985,272	17,094,561
LOCUS022	rs9310852	3	27,784,997		A	0.465	0.0865	0.0157	3.2e-08	11	35,359	27,758,274	27,793,632
LOCUS023	rs73081554	3	58,302,935	T		0.076	0.1662	0.0304	4.7e-08	13	266,726	58,142,448	58,409,173
LOCUS024	rs9826828	3	136,402,060	A		0.019	0.3511	0.0657	9.2e-08	46	643,091	136,021,647	136,664,737
LOCUS025	rs7660626	4	10,727,372		A	0.61	0.1088	0.0218	5.9e-07	749	999,273	10,227,694	11,226,966
LOCUS026	rs11933540	4	26,120,001		T	0.318	0.1409	0.017	9.2e-17	24	43,231	26,085,480	26,128,710
LOCUS030	rs7731626	5	55,444,683		A	0.639	0.1931	0.0196	7.9e-23	1	1	55,444,683	55,444,683
LOCUS031	rs2561477	5	102,608,924		A	0.688	0.1039	0.0167	5.2e-10	41	29,499	102,595,837	102,625,335
LOCUS033	rs6930468	6	426,268		A	0.671	0.0874	0.0167	1.6e-07	32	215,383	231,158	446,540
LOCUS036	rs2234067	6	36,355,654		A	0.873	0.1308	0.0238	4.1e-08	22	35,866	36,345,840	36,381,705
LOCUS037	rs2233434	6	44,232,920		A	0.045	0.2849	0.0516	3.3e-08	33	56,085	44,228,815	44,284,899
LOCUS039	rs17264332	6	138,005,515		A	0.222	0.1425	0.0183	6e-15	8	47,270	137,959,235	138,006,504
LOCUS040	rs58721818	6	138,243,739	T		0.035	0.3066	0.0401	2.1e-14	15	72,274	138,171,466	138,243,739
LOCUS041	rs2451258	6	159,506,600	T		0.65	0.101	0.0164	6.6e-10	13	44,751	159,470,559	159,515,309
LOCUS042	rs1571878	6	167,540,842		T	0.449	0.1218	0.0156	4.9e-15	9	15,163	167,526,096	167,541,258
LOCUS043	rs186735625	7	28,219,956		T	0.905	0.161	0.0301	8.7e-08	51	109,909	28,139,386	28,249,294
LOCUS044	rs4272	7	92,236,829		A	0.216	0.0968	0.019	3.4e-07	41	51,943	92,236,164	92,288,106
LOCUS045	rs3778753	7	128,580,042		A	0.465	0.1113	0.0161	4.2e-12	38	125,780	128,575,552	128,701,331
LOCUS046	rs2736337	8	11,341,880		T	0.252	0.0922	0.0176	1.6e-07	20	15,414	11,337,587	11,353,000
LOCUS047	rs998731	8	81,095,395	T		0.46	0.0833	0.0158	1.3e-07	181	225,861	81,091,521	81,317,381
LOCUS048	rs678347	8	102,463,602		A	0.278	0.0893	0.017	1.4e-07	13	17,920	102,451,263	102,469,182
LOCUS049	rs1516971	8	129,542,100	T		0.872	0.1199	0.0239	5.3e-07	106	428,342	129,149,288	129,577,629
LOCUS050	rs11574914	9	34,710,338	A		0.34	0.1185	0.016	1.5e-13	3	2,966	34,707,373	34,710,338
LOCUS051	rs10985070	9	123,636,121		A	0.437	0.0866	0.0154	1.7e-08	99	87,231	123,636,121	123,723,351
LOCUS052	rs706778	10	6,098,949	T		0.41	0.1061	0.0155	8.8e-12	6	9,392	6,098,949	6,108,340
LOCUS052	rs947474	10	6,390,450	A		0.815	0.1182	0.02	3.4e-09	17	152,170	6,390,192	6,542,361
LOCUS053	rs537544	10	8,108,382		T	0.38	0.1115	0.0172	9.6e-11	10	6,956	8,101,427	8,108,382
LOCUS053	rs12413578	10	9,049,253		T	0.9	0.1841	0.0363	4e-07	1830	1,943,498	7,604,791	9,548,288
LOCUS056	rs12764378	10	63,800,004	A		0.231	0.1336	0.0182	1.9e-13	10	33,920	63,779,871	63,813,790
LOCUS058	rs12574838	11	36,528,957		A	0.733	0.1379	0.0278	7.2e-07	1081	997,155	36,002,525	36,999,679
LOCUS059	rs968567	11	61,595,564		T	0.828	0.1039	0.021	7.4e-07	804	1,681,060	60,407,496	62,088,555
LOCUS062	rs138193887	11	107,967,350	A		0.92	0.1881	0.0373	4.5e-07	86	488,317	107,877,139	108,365,455
LOCUS063	rs10790268	11	118,729,391		A	0.796	0.1593	0.0202	3.3e-15	89	141,247	118,604,638	118,745,884
LOCUS064	rs4936059	11	128,502,496		A	0.34	0.0916	0.0168	4.6e-08	19	12,626	128,494,441	128,507,066
LOCUS065	rs773125	12	56,394,954	A		0.598	0.0849	0.0159	8.5e-08	37	415,163	56,368,078	56,783,240
LOCUS066	rs1633360	12	58,108,052	T		0.587	0.0838	0.0157	9.1e-08	181	554,794	57,853,599	58,408,392
LOCUS067	rs10774624	12	111,833,788		A	0.499	0.0865	0.0167	2.4e-07	150	565,042	111,708,458	112,273,499
LOCUS068	rs28635831	13	40,319,954	A		0.661	0.1065	0.0164	7.6e-11	61	148,609	40,233,404	40,382,012
LOCUS070	rs1950897	14	68,760,141	T		0.716	0.0936	0.0172	4.8e-08	12	20,841	68,739,301	68,760,141
LOCUS070	rs7146217	14	69,250,915		T	0.542	0.0775	0.0154	5e-07	210	997,978	68,260,864	69,258,841
LOCUS072	rs8032939	15	38,834,033		T	0.259	0.1213	0.0173	2.4e-12	17	22,191	38,828,140	38,850,330
LOCUS073	rs35187679	15	69,982,695	A		0.904	0.1577	0.0281	1.9e-08	62	83,300	69,964,858	70,048,157
LOCUS073	rs8026898	15	69,991,417	A		0.275	0.1266	0.0173	2.6e-13	5	26,186	69,984,462	70,010,647
LOCUS074	rs11075010	16	11,826,013	T		0.581	0.0819	0.0161	3.8e-07	63	77,458	11,764,082	11,841,539
LOCUS075	rs13330176	16	86,019,087	A		0.238	0.1172	0.0204	9e-09	9	15,790	86,005,838	86,021,627
LOCUS076	rs7224929	17	5,011,736	A		0.078	0.1759	0.0349	4.8e-07	858	995,831	4,774,814	5,770,644
LOCUS077	rs59716545	17	38,031,857		T	0.462	0.0925	0.0154	2e-09	83	163,803	37,903,731	38,067,533
LOCUS078	rs592390	18	12,822,314	T		0.552	0.091	0.0154	3.8e-09	73	110,018	12,774,326	12,884,343
LOCUS080	rs74956615	19	10,427,721		A	0.955	0.3697	0.0453	3.3e-16	2	35,398	10,427,721	10,463,118
LOCUS081	rs4239702	20	44,749,251		T	0.728	0.1336	0.0177	4.2e-14	11	19,007	44,730,245	44,749,251
LOCUS082	rs73194058	21	34,764,288		A	0.875	0.129	0.0239	7.1e-08	81	283,447	34,748,357	35,031,803
LOCUS083	rs7278771	21	35,930,915		T	0.881	0.1329	0.0246	6.8e-08	139	32,280	35,906,689	35,938,968
LOCUS083	rs8133843	21	36,738,242	A		0.626	0.0986	0.0163	1.6e-09	20	108,128	36,712,588	36,820,715
LOCUS084	rs1893592	21	43,855,067	A		0.72	0.1011	0.0176	9.8e-09	37	60,179	43,809,418	43,869,596
LOCUS086	rs11089637	22	21,979,096		T	0.167	0.1048	0.0209	5.6e-07	188	666,856	21,802,961	22,469,816
LOCUS088	rs2069235	22	39,747,780	A		0.305	0.1053	0.0167	3e-10	9	9,726	39,739,187	39,748,912
